# Supplementary material for: Multidisciplinary predialysis education reduces incidence of peritonitis and subsequent death in peritoneal dialysis patients: 5-year cohort study
Source: PLoS One. 2018 Aug 23;13(8):e0202781. doi: 10.1371/journal.pone.0202781 (PMC6107258; doi:10.1371/journal.pone.0202781)
Supplement: S1 File — (XLSX) [file pone.0202781.s001.xlsx]

## Sheet: 工作表1
PD peritonitis	duration 1st M	peritonitisTimes	PD duration Y	MPE	CAD	CVA	HF	PAOD	lung disease	cirrhosis	DM	HTN	gout	emergent H/D
N	42.4667	0	3.49041	N	N	N	N	N	N	N	Y	Y	N	N
Y	24.5333	2	7.91507	N	N	N	N	N	N	N	N	N	N	N
N	17.1	0	1.40548	N	N	Y	N	N	N	N	Y	Y	N	N
Y	6.5	3	6.39726	N	N	N	Y	N	N	N	N	Y	Y	N
N	9.56667	0	0.786301	N	N	N	N	N	N	N	N	Y	N	Y
N	5.46667	0	0.449315	N	Y	N	Y	Y	N	N	Y	Y	N	N
N	4.1	0	0.336986	N	Y	N	N	N	N	N	Y	Y	N	N
N	7	0	0.575342	N	N	N	N	Y	N	N	Y	N	N	Y
N	76.5	0	6.28767	N	Y	N	N	N	Y	Y	Y	N	N	Y
Y	12.3	3	6.15616	N	N	N	N	N	N	N	N	Y	N	Y
N	94.5	0	7.76712	N	N	N	N	N	N	N	N	Y	N	N
Y	28.7	4	4.2274	N	N	N	N	N	N	N	Y	N	N	Y
N	3.73333	0	0.306849	N	N	N	N	N	N	N	N	N	N	N
N	0.866667	0	0.0712329	N	N	Y	N	N	N	N	Y	Y	Y	N
Y	28.4667	1	2.40822	N	N	Y	N	N	N	N	N	Y	N	Y
Y	61.3667	1	5.06849	N	N	N	N	N	N	N	N	Y	N	Y
Y	16.9	2	11.6082	N	N	N	N	N	N	N	N	Y	Y	Y
Y	103.1	1	8.49315	N	N	N	N	N	N	N	N	Y	N	N
Y	81.2	1	9.72055	N	N	N	N	N	N	N	N	N	N	N
Y	40.8333	1	3.3589	N	N	N	N	N	N	N	N	Y	N	N
N	79.7333	0	6.55342	N	N	N	N	N	N	N	N	Y	N	N
Y	7.1	1	3.11507	N	N	N	Y	Y	Y	N	N	N	Y	Y
Y	1.06667	1	0.452055	N	N	Y	N	N	N	N	Y	Y	N	Y
Y	6.33333	4	4.16164	N	N	N	N	N	N	N	N	N	N	N
Y	45.1333	1	8.9863	N	N	N	N	N	N	N	N	Y	Y	N
N	2.7	0	0.221918	N	Y	N	Y	N	N	N	N	Y	N	Y
Y	1.36667	2	2.13973	N	N	N	N	N	N	N	N	Y	Y	N
N	41.2	0	3.3863	N	N	N	N	N	Y	N	Y	Y	Y	Y
Y	40.2333	4	11.3205	N	N	Y	N	N	N	N	N	Y	Y	Y
Y	0.6	2	1.73425	N	N	N	N	N	N	N	Y	Y	N	Y
Y	45.5	3	9.8137	N	N	N	N	N	N	N	N	Y	N	N
Y	21.8333	2	3.00548	N	N	N	Y	N	N	N	Y	N	N	Y
N	0.866667	0	0.0712329	N	Y	Y	Y	N	N	N	Y	Y	N	Y
N	16.1	0	1.32329	N	N	N	Y	N	N	N	Y	Y	N	N
Y	42.3333	4	6.16986	N	N	N	N	N	N	N	Y	Y	Y	Y
Y	33.9	4	4.48493	N	N	N	N	N	N	N	N	Y	N	N
Y	39.7667	1	6.46575	N	N	N	N	N	N	N	N	N	N	N
N	27.3667	0	2.24932	N	N	Y	N	N	N	N	Y	Y	N	Y
Y	27.6	4	11.0137	N	N	N	N	N	N	N	N	Y	N	N
N	7.53333	0	0.619178	N	N	N	N	N	N	N	N	Y	N	N
Y	1.6	1	0.487671	N	N	N	N	N	Y	N	N	Y	N	N
Y	23.4	1	4.76164	N	N	N	N	N	Y	N	Y	Y	N	Y
Y	23.6	2	3.83562	N	N	N	N	N	N	N	N	Y	N	Y
N	41.5667	0	3.41644	N	Y	N	Y	N	N	N	N	N	N	Y
N	3.36667	0	0.276712	N	N	Y	N	N	N	N	Y	Y	Y	Y
Y	17.9667	2	3.19178	N	Y	N	N	N	N	N	N	Y	N	Y
Y	80.7	1	6.64384	N	N	N	N	N	N	N	N	N	Y	N
Y	31.2667	4	4.8137	N	N	N	N	N	Y	N	Y	Y	N	Y
N	131.667	0	10.7945	N	N	N	N	N	N	N	N	Y	N	Y
N	30.7	0	2.52329	N	N	N	N	N	N	N	Y	Y	N	N
N	38.7	0	3.18082	N	N	N	N	N	N	N	Y	Y	Y	N
N	12.3	0	1.01096	N	Y	Y	Y	Y	Y	N	Y	Y	N	Y
N	8.43333	0	0.693151	N	Y	N	Y	N	N	N	Y	Y	N	Y
Y	2.96667	2	0.780822	N	N	N	N	N	N	N	N	Y	Y	N
Y	97.7667	1	10.2438	N	N	N	N	N	N	N	Y	Y	N	Y
Y	22.9333	1	1.95616	N	Y	Y	N	N	N	N	N	Y	Y	Y
Y	36.8333	4	5.53425	N	N	N	N	N	N	N	N	Y	N	N
N	5.66667	0	0.465753	N	N	N	N	N	N	N	N	N	N	Y
Y	63.6667	1	10.6027	Y	N	N	N	N	N	N	N	Y	N	N
Y	6.3	4	8.58082	N	N	N	N	N	N	N	N	Y	Y	Y
Y	14.4333	1	1.2274	Y	N	N	N	N	N	N	N	Y	N	N
Y	2.9	1	5.47397	N	N	N	N	N	N	N	N	Y	N	Y
N	6.46667	0	0.531507	N	N	N	N	N	N	N	N	N	Y	N
Y	6.73333	2	2.07671	N	N	N	N	N	N	N	N	Y	N	N
Y	32.2	1	10.4521	Y	N	N	N	N	N	N	N	Y	Y	Y
Y	34.6667	1	9.05205	N	N	N	N	N	Y	N	N	Y	N	N
N	91.8333	0	7.54795	N	N	N	N	N	N	Y	N	Y	Y	N
Y	4.33333	2	6.04658	N	N	N	N	N	N	N	N	N	N	N
N	10.6	0	0.871233	N	N	N	N	N	N	N	N	Y	N	Y
Y	14.8667	1	1.57808	N	N	Y	N	N	N	N	N	Y	N	N
Y	11.4	1	0.99726	N	N	N	N	N	N	N	Y	Y	N	Y
N	43.1	0	3.54247	N	Y	N	Y	N	N	N	N	Y	N	N
Y	0.666667	2	1.64384	N	Y	N	Y	N	N	N	Y	Y	N	Y
N	24.0333	0	1.97534	Y	N	N	Y	N	N	N	Y	Y	N	N
N	40.4333	0	3.32329	N	Y	N	Y	N	N	N	Y	Y	Y	Y
N	19.4667	0	1.6	N	N	N	N	N	N	N	Y	N	N	N
Y	24.7333	2	7.26027	Y	N	N	N	Y	N	N	Y	Y	N	N
Y	2.03333	1	0.542466	N	Y	N	N	N	N	N	N	Y	Y	N
N	14.1667	0	1.16438	N	N	N	N	N	N	N	Y	Y	Y	N
N	65.8667	0	5.4137	Y	Y	N	Y	N	N	N	Y	Y	Y	N
Y	26.0333	1	2.16438	N	N	N	N	N	N	N	N	Y	Y	N
Y	11.2	3	9.6137	Y	N	N	N	N	N	N	N	Y	N	N
N	8.9	0	0.731507	N	N	N	N	N	Y	N	Y	Y	N	N
N	10.3667	0	0.852055	Y	N	N	N	N	N	N	N	Y	N	N
Y	19.1333	1	1.58082	Y	N	N	N	N	N	N	N	Y	N	N
Y	81.8	1	7.58904	Y	N	N	N	N	N	N	Y	N	Y	N
Y	1.4	2	1.31233	N	N	Y	N	N	N	Y	Y	Y	N	N
N	9.23333	0	0.758904	N	N	N	N	N	N	N	N	Y	N	N
Y	20.3667	3	2.03836	N	N	N	N	N	Y	N	Y	Y	N	N
Y	3.1	1	0.284932	Y	N	N	Y	N	N	N	Y	Y	N	N
N	2.23333	0	0.183562	Y	N	N	Y	N	N	N	Y	Y	N	N
Y	22.3333	2	2.81096	Y	N	N	N	N	N	N	Y	Y	N	Y
Y	91.1333	2	7.66027	Y	N	N	N	N	N	N	N	Y	N	N
N	6.26667	0	0.515068	Y	N	N	N	N	N	N	N	Y	N	N
N	8.16667	0	0.671233	Y	N	Y	N	N	N	N	N	Y	Y	N
N	62.4333	0	5.13151	N	N	Y	N	N	N	N	Y	Y	N	N
Y	58.4667	1	9.13425	N	N	N	N	N	N	N	N	Y	N	N
Y	93.8	1	7.74521	Y	N	N	N	N	N	N	N	Y	N	N
N	4.06667	0	0.334247	Y	N	Y	N	N	N	N	Y	Y	N	Y
Y	0.766667	4	5.71507	N	N	N	N	N	N	N	N	N	N	Y
Y	16.8333	1	8.99178	N	N	N	N	N	N	N	N	Y	N	N
N	8.3	0	0.682192	Y	N	N	N	N	N	N	Y	Y	N	Y
N	49.5333	0	4.07123	Y	N	N	N	N	N	N	Y	Y	N	Y
Y	36.0667	1	2.9863	N	N	N	N	N	N	N	Y	Y	N	Y
N	42.3667	0	3.48219	N	N	N	N	N	N	N	N	Y	N	Y
Y	0.966667	4	2.72329	Y	N	N	N	N	N	N	Y	Y	Y	N
Y	72.2	2	7.16712	Y	N	N	N	N	N	N	Y	Y	Y	Y
N	106	0	8.68493	N	N	N	N	N	N	N	N	Y	N	N
Y	0.8	3	8.68219	N	N	N	N	N	N	N	N	Y	Y	N
N	17.9333	0	1.47397	N	N	N	N	N	N	N	N	Y	Y	N
N	4.8	0	0.394521	Y	N	N	N	N	N	N	Y	Y	N	Y
N	11.8	0	0.969863	Y	N	N	N	N	N	N	Y	Y	N	Y
N	13.4	0	1.10137	N	N	N	N	N	N	N	N	Y	N	Y
N	7.73333	0	0.635616	N	N	N	N	N	N	N	N	N	N	N
N	9.53333	0	0.783562	N	N	N	N	N	Y	N	N	Y	N	N
Y	40.1	4	6.10685	Y	N	N	N	Y	N	N	Y	N	N	N
N	33.7	0	2.76986	N	N	N	N	N	N	N	Y	Y	N	N
N	28.2667	0	2.32329	N	N	Y	N	N	N	N	Y	Y	Y	N
N	7.83333	0	0.643836	Y	N	N	Y	N	N	Y	N	Y	N	N
Y	9.96667	1	3.87671	Y	N	N	N	N	N	Y	Y	Y	N	N
Y	9.03333	1	4.95616	Y	Y	Y	N	N	N	N	Y	Y	Y	N
N	63.3	0	5.20274	Y	N	Y	N	N	Y	N	Y	Y	N	N
N	36.7667	0	3.02192	Y	N	N	N	N	N	N	Y	Y	Y	Y
N	100.5	0	8.23288	Y	N	N	N	N	N	N	N	Y	Y	N
N	25.0667	0	2.06027	N	N	N	N	N	N	N	Y	Y	Y	N
Y	49.2333	2	4.13425	N	N	N	N	N	N	N	N	N	N	Y
Y	0.933333	1	0.457534	N	N	N	N	N	N	N	N	Y	N	Y
N	31.3333	0	2.57534	N	N	N	N	N	N	N	N	Y	N	N
N	14.5	0	1.19178	N	N	N	N	N	N	N	Y	Y	N	N
N	18.0667	0	1.48493	N	N	N	N	N	N	N	N	Y	N	N
N	12.2667	0	1.00822	Y	N	Y	N	N	N	N	Y	N	N	N
Y	12.8333	1	5.28767	Y	N	N	N	N	N	N	N	Y	Y	N
N	6.26667	0	0.515068	N	N	N	N	N	N	N	N	Y	N	Y
N	12.2	0	1.00274	N	N	N	N	N	N	N	Y	Y	Y	N
Y	20.7333	1	2.25479	Y	Y	N	Y	N	N	N	Y	N	Y	N
N	48.5333	0	3.98904	N	N	N	N	N	N	N	N	Y	N	N
Y	3.4	2	2.67397	Y	N	Y	N	N	N	N	Y	Y	N	Y
Y	7.9	1	0.909589	Y	N	N	N	N	N	N	Y	Y	N	N
N	47.1	0	3.87123	N	N	N	N	N	N	N	Y	Y	N	N
Y	11.7	4	1.61096	N	N	N	N	Y	N	N	Y	Y	N	Y
Y	64.4	1	1.29315	Y	Y	N	N	N	N	N	Y	Y	Y	N
Y	65.3667	1	5.7726	Y	N	N	N	N	N	N	N	Y	N	Y
Y	92.7333	0	7.59452	N	N	N	N	N	N	N	N	Y	N	N
N	62.6	0	5.14521	Y	N	N	N	N	N	N	N	Y	N	N
Y	7.7	3	6.26301	N	N	N	N	N	N	N	N	N	N	N
N	23.2333	0	1.90959	Y	N	N	N	N	N	N	N	Y	N	N
N	84.4	0	6.93699	N	N	N	Y	N	N	N	N	Y	Y	Y
N	91.8667	0	7.52329	Y	N	N	N	N	N	N	N	Y	Y	N
Y	18.5667	4	7.42466	N	N	N	N	N	N	N	N	Y	N	N
N	39.1	0	3.2137	N	N	N	Y	N	N	N	N	Y	Y	Y
Y	25.9333	1	7.29041	Y	N	N	N	N	N	N	N	Y	N	N
Y	18.6333	1	4.39726	Y	N	N	N	N	N	N	Y	Y	N	N
Y	2.96667	2	0.687671	N	N	N	N	N	N	Y	N	N	N	Y
N	48.5667	0	3.99178	Y	N	Y	N	N	Y	N	Y	Y	N	N
Y	46.3667	1	3.81096	N	N	N	Y	N	N	N	Y	Y	N	N
N	65.1667	0	5.35616	Y	N	N	N	N	N	N	Y	Y	N	N
N	45.6	0	3.74795	N	N	Y	N	N	N	N	N	Y	Y	N
N	35.5333	0	2.92055	Y	N	N	Y	N	N	N	Y	Y	N	N
Y	8.86667	3	1.55342	N	Y	Y	N	N	N	N	Y	Y	Y	Y
N	40.8333	0	3.35616	N	N	N	N	Y	N	N	Y	Y	N	Y
N	8.76667	0	0.720548	Y	N	Y	N	N	N	N	Y	Y	N	Y
Y	3.86667	3	5.06301	Y	N	N	N	N	N	N	N	Y	Y	N
Y	27.7333	1	3.12329	N	N	Y	N	N	N	N	Y	Y	N	Y
N	48.0667	0	3.95068	Y	N	N	N	N	N	N	Y	Y	Y	N
N	22.7333	0	1.86849	Y	N	N	N	N	N	N	Y	Y	Y	N
Y	22.7333	1	4.14247	Y	N	N	N	N	N	N	Y	Y	N	N
N	84.5	0	6.91781	Y	Y	N	Y	N	N	N	Y	Y	Y	N
Y	28.8	1	2.39726	Y	N	N	N	N	N	N	N	N	N	Y
Y	3.2	1	0.30137	N	Y	N	N	N	N	N	Y	Y	N	N
Y	6.9	2	0.841096	N	N	N	N	N	N	N	N	N	N	Y
Y	0.3	1	2.4411	N	N	N	N	N	Y	N	N	Y	N	Y
Y	1.63333	3	6.8	N	N	N	N	N	N	N	N	Y	N	N
Y	4.36667	2	1.94247	Y	N	N	N	N	N	N	N	Y	N	Y
N	24.8333	0	2.0411	Y	N	N	N	N	N	N	Y	Y	Y	N
Y	1	3	1.90959	N	N	N	N	N	N	N	Y	Y	N	N
Y	0.7	1	6.72603	N	N	N	N	N	N	N	N	N	N	Y
Y	4.8	1	0.427397	Y	Y	N	N	N	N	N	N	Y	Y	Y
N	3.36667	0	0.276712	Y	Y	Y	Y	N	N	N	N	Y	N	N
N	80.2	0	6.56438	Y	N	N	N	N	N	N	N	Y	Y	Y
Y	12.2667	1	1.0137	Y	N	N	N	N	Y	N	Y	Y	Y	Y
N	1.63333	0	0.134247	N	Y	Y	Y	N	N	N	Y	Y	Y	N
N	49.3333	0	4.05479	Y	N	N	N	N	N	N	N	Y	N	N
Y	31.4667	1	3.87123	Y	N	N	N	N	N	N	Y	Y	N	N
N	78.2333	0	6.43014	Y	N	N	N	N	N	N	N	Y	N	N
Y	64.7	1	5.32055	Y	N	N	N	N	N	N	Y	Y	Y	N
Y	10.6667	1	1.29589	N	Y	N	Y	N	N	N	Y	Y	Y	Y
N	8.63333	0	0.709589	Y	N	N	Y	N	N	N	Y	N	N	N
N	31.6333	0	2.6	Y	N	N	N	N	N	N	Y	Y	N	N
Y	35.9	1	3.5589	N	N	N	N	N	N	N	Y	Y	N	Y
N	27.7667	0	2.28219	Y	N	N	N	N	N	N	N	Y	Y	N
Y	12.6	1	1.47945	Y	N	N	N	N	N	N	Y	Y	Y	Y
Y	7.16667	1	0.621918	N	N	N	N	N	N	N	Y	Y	N	Y
N	67.0667	0	5.51233	Y	N	N	N	N	N	N	Y	Y	Y	N
N	13.1667	0	1.08219	Y	N	N	N	N	N	N	N	N	N	N
N	24.5333	0	2.01644	Y	N	N	N	N	N	N	Y	Y	Y	N
Y	13.6667	1	1.13699	N	N	Y	N	N	N	N	Y	Y	Y	N
Y	44.3	2	3.6	N	N	N	N	N	N	N	N	Y	N	Y
Y	58.4667	1	6.07945	Y	N	N	N	N	N	N	N	N	N	Y
N	35.1	0	2.88493	Y	N	N	N	N	N	N	Y	Y	N	N
N	19.4	0	1.59452	N	N	N	N	N	N	N	N	Y	N	N
N	61.8	0	5.07945	N	N	N	N	N	N	N	N	Y	N	Y
Y	39.7333	2	5.97534	N	N	N	Y	N	N	N	N	Y	Y	N
N	72.5	0	5.93151	N	N	N	N	N	N	N	N	Y	N	N
N	72.4333	0	5.92603	Y	N	N	N	N	N	N	N	Y	N	N
Y	50.3333	1	4.32877	Y	N	Y	N	N	N	N	N	Y	Y	N
N	11.5667	0	0.950685	Y	N	N	N	N	N	N	Y	Y	N	Y
N	18.6333	0	1.53151	Y	N	N	N	N	N	N	N	Y	N	N
N	71.4667	0	5.84658	N	Y	N	Y	N	N	N	N	Y	Y	N
Y	39.7	1	3.4411	N	N	N	N	N	N	N	N	Y	Y	Y
Y	3.96667	2	2.18904	N	N	N	N	Y	N	N	Y	Y	N	Y
Y	12.2	1	4.18356	Y	N	N	N	Y	N	N	Y	Y	Y	Y
N	70.6333	0	5.77808	Y	N	N	N	N	N	N	Y	Y	N	Y
Y	10.0667	1	1.48219	N	N	N	N	N	N	N	Y	Y	N	N
N	7.63333	0	0.627397	N	N	Y	N	Y	N	N	Y	Y	Y	Y
Y	0.533333	4	0.873973	N	Y	Y	Y	N	N	N	N	Y	Y	N
Y	28.5	4	5.67397	Y	N	N	Y	N	N	N	Y	Y	Y	N
Y	18.5333	4	5.69863	Y	N	N	N	N	N	N	Y	Y	Y	N
N	35.7	0	2.93425	N	Y	N	N	N	N	N	Y	N	N	N
Y	37.6333	2	5.60548	N	N	N	N	N	N	N	N	Y	Y	N
N	11.7667	0	0.967123	Y	N	N	N	N	N	N	Y	Y	N	N
N	3.93333	0	0.323288	Y	N	N	N	Y	N	N	Y	Y	N	N
Y	68.3	0	5.5863	Y	N	N	N	N	Y	N	Y	Y	N	N
Y	45.0667	1	5.54247	N	N	N	N	N	Y	N	Y	Y	N	N
Y	43.3667	2	4.10411	Y	N	Y	N	Y	N	N	Y	Y	Y	Y
N	67.5667	0	5.52603	Y	N	N	N	N	N	N	N	Y	N	N
Y	0.2	1	0.353425	N	Y	N	Y	N	N	N	Y	Y	N	Y
N	20.9667	0	1.72329	Y	N	N	N	N	N	N	Y	Y	N	Y
Y	13.0667	5	2.83562	N	N	N	N	N	N	N	Y	Y	Y	Y
Y	47.5333	2	4.48767	Y	Y	N	Y	N	N	N	N	Y	Y	Y
Y	9.93333	2	1.81096	N	N	N	N	N	N	N	N	Y	N	N
Y	6.3	4	2.56986	Y	N	N	N	N	N	N	N	Y	N	N
N	64.4333	0	5.26849	Y	N	N	N	N	N	N	N	Y	Y	N
N	3.93333	0	0.323288	N	N	Y	N	N	N	N	Y	Y	N	Y
Y	2.33333	2	1.09589	N	N	N	N	N	N	N	N	Y	N	N
Y	5.36667	3	2.09041	N	N	N	N	N	N	N	N	N	N	Y
Y	42.8333	2	5.14521	Y	N	N	N	N	N	N	N	Y	N	N
Y	21.1333	1	1.80548	N	N	N	N	N	N	N	N	Y	N	Y
N	15.7	0	1.29041	Y	N	N	N	N	N	N	N	Y	N	N
Y	6.73333	1	0.586301	N	N	N	N	N	N	N	Y	Y	N	Y
N	0.833333	0	0.0684932	Y	N	Y	N	N	N	N	N	N	N	Y
Y	52.3333	1	4.38082	N	N	N	N	N	N	N	N	Y	N	Y
N	38.6333	0	3.17534	N	N	Y	N	N	N	N	Y	Y	N	Y
Y	26	5	4.94795	N	N	N	N	N	N	N	N	Y	N	Y
N	59.4	0	4.85479	N	N	N	N	N	N	N	Y	Y	N	Y
N	46.1333	0	3.79178	N	N	N	N	N	N	N	Y	Y	N	N
N	2.23333	0	0.183562	Y	N	N	N	N	N	N	N	Y	Y	Y
Y	42.7667	1	3.52877	Y	N	N	N	N	N	N	Y	Y	N	Y
N	57.9667	0	4.76438	Y	N	N	N	N	N	N	N	Y	N	N
N	57.5	0	4.69863	N	N	N	N	N	N	N	N	Y	N	N
N	25.1667	0	2.06849	N	N	N	N	N	N	N	Y	Y	N	N
N	57.1333	0	4.69589	Y	N	Y	N	N	N	N	Y	Y	Y	N
Y	0.666667	1	0.526027	N	N	N	N	N	N	N	N	N	N	Y
N	11.2667	0	0.926027	Y	N	N	N	N	N	N	Y	Y	N	Y
N	2.36667	0	0.194521	Y	N	Y	N	N	N	N	Y	Y	N	Y
N	56.3	0	4.6	N	N	N	N	N	N	N	N	Y	N	N
N	17.7667	0	1.46027	N	N	N	N	N	N	N	Y	Y	N	Y
N	0.9	0	0.0739726	N	N	N	N	N	N	N	N	N	Y	Y
Y	15.6333	1	1.28493	N	N	N	N	N	N	N	Y	Y	N	Y
N	53.3	0	4.35342	N	N	N	N	N	N	N	N	N	N	Y
Y	15.4333	1	1.51507	Y	N	N	N	Y	N	N	Y	Y	Y	N
Y	43.5667	1	4.22466	Y	N	N	N	N	N	N	N	Y	Y	N
Y	16.3	1	2.35616	Y	Y	Y	Y	N	N	N	Y	Y	N	N
Y	0	1	4.20274	N	N	Y	N	N	N	N	Y	Y	N	Y
Y	46.6667	1	4.19726	Y	N	N	N	N	N	N	N	Y	Y	N
N	4	0	0.328767	N	N	N	N	N	N	N	N	Y	N	Y
N	50.7	0	4.13973	N	N	N	N	N	N	N	N	Y	Y	N
Y	33.5	1	3.26301	Y	N	N	N	N	N	N	Y	Y	N	N
N	49.5667	0	4.04658	N	N	N	N	N	N	N	N	N	Y	N
Y	32.3667	1	4.03288	Y	N	N	N	N	N	N	Y	Y	Y	N
N	9.66667	0	0.794521	Y	N	N	Y	N	N	N	Y	N	N	N
N	48.5667	0	3.96438	N	N	N	N	N	N	N	Y	Y	N	Y
Y	0.733333	4	3.31233	N	N	N	N	N	N	N	Y	Y	N	Y
N	48.4	0	3.95068	N	N	N	N	N	N	N	N	Y	N	Y
N	48.3333	0	3.94521	Y	N	N	N	N	N	N	N	N	N	N
Y	2.83333	2	0.479452	N	N	N	N	N	Y	N	N	Y	Y	Y
Y	7.1	1	1.49863	Y	N	N	Y	N	N	N	Y	Y	Y	Y
N	46	0	3.75342	N	N	N	N	N	N	N	Y	Y	N	Y
N	2.4	0	0.19726	Y	N		N	N	N	Y	Y	N	N	Y
N	45.1667	0	3.68493	N	N	N	N	N	N	N	N	Y	N	Y
Y	14.6667	1	1.24932	Y	Y	N	N	N	Y	N	Y	Y	N	N
Y	6.13333	1	1.26575	N	N	N	N	N	N	N	Y	Y	N	Y
Y	0.0666667	1	3.64658	N	N	N	N	N	N	N	N	N	N	Y
N	2.53333	0	0.208219	N	N	Y	N	N	N	N	Y	Y	N	N
Y	5.83333	2	2.00548	N	N	N	N	N	N	N	Y	Y	Y	N
N	43.3333	0	3.53425	N	Y	N	N	N	N	N	N	N	Y	N
Y	36.1667	1	3.49589	N	N	N	N	N	N	N	Y	Y	N	N
Y	19.9	1	1.63562	N	N	N	N	N	N	N	N	Y	N	N
N	8.06667	0	0.663014	Y	Y	N	N	N	N	N	Y	Y	Y	Y
Y	2.83333	1	0.243836	N	N	N	N	N	N	Y	Y	Y	N	N
N	14.8	0	1.21644	Y	N	N	N	N	Y	N	Y	Y	N	N
N	7.53333	0	0.619178	N	N	N	Y	N	N	N	Y	Y	N	N
N	26.0333	0	2.13973	N	N	N	N	N	Y	N	Y	N	N	N
N	4.46667	0	0.367123	N	Y	N	Y	N	N	N	Y	Y	Y	Y
Y	27.1	2	3.16712	Y	Y	N	Y	N	N	N	Y	Y	N	N
N	5.1	0	0.419178	Y	N	N	N	N	N	N	N	Y	Y	Y
N	38.4333	0	3.13151	Y	Y	N	N	N	N	N	Y	Y	Y	N
N	38.3333	0	3.12329	N	N	N	N	N	N	N	N	Y	Y	N
N	24.9	0	2.04658	Y	Y	N	Y	N	N	N	Y	Y	Y	Y
N	19.7333	9	1.62192	Y	Y	N	N	N	N	N	N	Y	N	Y
N	37.0333	0	3.01644	N	N	N	N	N	N	N	N	Y	N	Y
N	36.1	0	2.93973	N	N	N	N	N	N	N	Y	Y	N	N
N	36.0667	0	2.93699	Y	N	N	N	N	N	N	N	Y	Y	N
Y	27.7667	1	2.93699	Y	N	N	N	N	N	N	Y	Y	N	N
N	35.8333	0	2.91781	Y	N	N	N	N	N	N	N	Y	N	Y
N	35.7667	0	2.91233	Y	Y	N	N	N	N	N	Y	Y	N	Y
Y	5.16667	3	0.558904	N	N	N	N	N	N	N	N	Y	Y	N
Y	13.2		1.48219	N	N	N	N	N	N	N	N	Y	Y	N
Y	1.43333	1	0.561644	N	N	N	N	N	N	N	Y	Y	Y	N
Y	8.76667	1	0.920548	N	N	N	N	N	N	N	N	Y	N	N
Y	0.966667	1	2.72603	Y	N	N	N	N	N	N	Y	N	N	Y
Y	26.3	1	2.67123	N	N	N	N	N	N	N	N	Y	N	N
Y	19.4333	2	2.5726	N	N	N	N	N	N	N	Y	Y	N	N
N	31.5667	0	2.56712	Y	N	N	N	N	N	N	Y	N	N	N
Y	15.1	1	1.26027	Y	N	N	Y	N	Y	N	N	N	Y	Y
N	7.5	0	0.616438	Y	N	N	N	N	N	N	Y	Y	Y	N
Y	18.0333	1	2.43014	N	N	Y	N	N	N	N	Y	Y	N	N
N	28.8667	0	2.34521	Y	N	N	N	N	N	N	N	N	N	N
N	3.66667	0	0.30137	N	N	N	N	N	N	N	N	Y	N	N
Y	19.8	1	2.20548	N	Y	N	N	N	N	N	N	Y	N	N
N	26.7667	0	2.1726	N	N	Y	N	N	N	N	N	Y	Y	N
N	26.6333	0	2.16164	Y	N	N	N	N	N	N	N	N	N	N
Y	7.5	1	0.969863	N	N	Y	N	N	N	N	Y	Y	Y	Y
N	1.7	0	0.139726	Y	N	N	N	N	N	N	Y	Y	Y	Y
N	13.7667	0	1.13151	Y	N	N	N	N	N	N	Y	Y	N	N
N	17.8667	0	1.46849	Y	N	N	N	N	N	N	Y	Y	N	Y
Y	10.1333	1	1.11781	N	N	Y	N	N	N	N	Y	Y	N	Y
N	25.6	0	2.07671	N	N	N	N	N	N	N	N	Y	N	N
N	25.6	0	2.07671	Y	N	N	N	N	Y	N	Y	Y	N	N
Y	8.1	3	2.03836	N	Y	N	N	N	N	N	N	Y	N	Y
N	25.3	0	2.05205	N	N	N	Y	N	N	N	N	Y	N	N
N	14.5333	0	1.19452	Y	N	N	N	N	N	N	Y	Y	N	Y
N	24.1667	0	1.9589	N	N	N	N	N	N	N	N	Y	Y	Y
N	24.1333	0	1.95616	Y	N	N	N	N	N	N	Y	Y	N	N
N	24.1	0	1.95342	N	N	N	N	N	N	N	N	Y	N	N
Y	14.5	1	1.93973	N	N	N	N	N	N	N	Y	Y	N	N
Y	9.1	1	1.89315	N	N	N	N	N	N	N	Y	Y	N	N
N	14.5333	0	1.19452	Y	Y	N	N	N	N	N	Y	Y	Y	N
N	22.3	0	1.80548	Y	N	N	N	N	N	N	N	N	N	Y
N	16.4667	0	1.35342	Y	Y	N	Y	N	N	N	N	N	Y	Y
N	21.8667	0	1.76986	N	N	N	Y	N	N	N	N	Y	Y	Y
Y	7.9	1	1.74521	Y	N	N	N	N	N	N	N	Y	N	N
Y	4.73333	3	1.32329	N	N	N	N	N	N	N	N	Y	N	Y
Y	7.23333	2	1.67397	Y	N	N	N	N	N	N	Y	Y	Y	N
Y	0.4	1	1.67123	N	N	N	N	N	N	N	N	Y	Y	N
Y	9.2	1	1.66849	Y	Y	N	N	N	N	N	Y	Y	N	Y
Y	16.9	1	1.65753	N	N	N	N	N	N	N	Y	Y	Y	Y
N	11.8667	0	0.975342	Y	N	N	N	N	N	N	Y	Y	Y	N
N	18.3667	0	1.48219	Y	N	N	N	N	N	N	Y	Y	Y	Y
N	18.1333	0	1.46301	Y	N	N	N	N	N	N	N	N	N	Y
Y	14.2333	1	1.46027	Y	N	N	N	N	N	N	Y	Y	N	N
Y	0.2	1	0.19726	N	N	N	Y	N	N	N	N	Y	N	Y
N	16.7	0	1.34521	Y	Y	N	N	N	N	N	N	Y	N	N
N	16.6667	0	1.34247	Y	N	N	N	N	N	N	N	N	N	Y
N	16.4	0	1.32055	N	N	N	N	N	N	N	Y	Y	N	N
N	15.7333	0	1.26575	Y	N	N	N	N	N	N	Y	Y	N	N
N	13.9333	0	1.11781	N	N	N	N	N	N	N	N	Y	N	N
N	13.5333	0	1.08493	N	N	N	N	N	N	N	Y	Y	N	N
N	13.4667	0	1.07945	Y	N	N	N	N	N	N	N	Y	Y	N
Y	3.26667	1	1.07397	Y	N	N	N	N	N	N	N	Y	N	N
N	13.3667	0	1.07123	N	N	N	N	N	Y	N	N	N	N	N
Y	9.36667	1	1.04658	Y	N	N	N	N	N	N	N	N	N	N
N	13.2333	0	1.06027	N	N	N	N	N	N	N	N	Y	Y	Y
N	12.3	0	0.983562	Y	N	N	N	N	N	N	N	Y	Y	N
N	12.0667	0	0.964384	N	N	N	N	N	N	N	Y	Y	N	N
Y	1.9	1	0.186301	Y	N	N	N	N	N	N	Y	Y	Y	Y
N	11.9667	0	0.876712	Y	Y	N	N	N	N	N	Y	Y	N	N
N	11.9333	0	0.953425	N	Y	Y	Y	N	N	N	N	N	Y	Y
Y	9.86667	1	0.945205	Y	N	N	N	N	N	N	N	Y	Y	Y
Y	4.23333		0.926027	N	N	N	Y	N	N	N	Y	Y	N	N
Y	5.13333	1	0.90411	N	N	N	N	N	N	N	Y	Y	N	N
N	1.36667	0	0.112329	Y	Y	Y	Y	N	N	N	Y	Y	N	N
N	9.66667	0	0.767123	N	N	N	N	N	N	N	N	N	Y	Y
N	9.5	0	0.753425	Y	N	Y	N	N	N	N	N	Y	N	Y
N	9.13333	0	0.723288	Y	N	N	N	N	N	N	N	Y	Y	Y
Y	5.93333	1	0.723288	Y	N	N	N	N	N	N	N	Y	Y	N
N	9.13333	0	0.723288	Y	N	N	N	N	N	N	Y	Y	N	N
N	8.26667	0	0.652055	Y	Y	Y	N	N	N	N	Y	Y	N	Y
N	7.53333	0	0.591781	N	N	N	N	N	N	N	Y	Y	N	Y
N	1.83333	0	0.150685	N	Y	Y	N	N	Y	N	Y	N	Y	Y
Y	0.433333	1	0.553425	N	Y	N	Y	N	N	N	Y	Y	N	Y
N	6.86667	0	0.536986	N	N	N	N	N	N	N	N	Y	N	N
N	6.4	0	0.49863	Y	N	N	N	N	N	N	Y	Y	N	Y
Y	2.8	1	0.424658	N	N	N	N	N	N	N	N	Y	N	N
N	5.5	0	0.424658	Y	N	N	N	N	N	N	Y	Y	N	Y
N	5.16667	0	0.39726	Y	N	N	N	N	N	N	N	Y	Y	N
N	4.93333	0	0.378082	Y	N	N	N	N	N	N	Y	Y	Y	N
N	4.33333	0	0.356164	Y	Y	N	Y	N	Y	N	N	N	N	Y
N	4.5	0	0.342466	Y	N	N	N	N	N	N	Y	Y	N	N
N	4.03333	0	0.30411	Y	N	N	N	N	N	N	Y	Y	N	N
N	3.03333	0	0.221918	Y	Y	N	Y	N	N	N	Y	Y	N	N
Y	0.9	2	0.221918	N	N	N	N	N	N	Y	Y	Y	N	Y
N	2.86667	0	0.208219	Y	N	N	N	N	Y	N	Y	Y	N	N
N	1.9	0	0.128767	Y	N	N	Y	N	N	N	Y	Y	N	N
N	1.33333	0	0.0821918	N	N	N	N	N	N	N	Y	N	N	N
N	1.3	0	0.0794521	N	Y	N	Y	N	N	N	Y	Y	Y	Y
Y	0.233333	1	0.060274	N	N	N	N	N	N	N	N	Y	N	Y
N	0.866667	0	0.0438356	N	N	N	N	N	N	N	Y	Y	Y	Y
N	0.8	0	0.0383562	Y	N	N	N	N	N	N	Y	Y	N	N
